# Supplementary material for: PyPLIF HIPPOS and Receptor Ensemble Docking Increase the Prediction Accuracy of the Structure-Based Virtual Screening Protocol Targeting Acetylcholinesterase
Source: Molecules. 2022 Sep 2;27(17):5661. doi: 10.3390/molecules27175661 (PMC9458236; doi:10.3390/molecules27175661)
Supplement: Supplementary file 1 [file molecules-27-05661-s001.zip]

Archive with 2 entries (2 files):
- bestdg.ensplif.nobb.zip
- clusters.zip
